# Supplementary material for: GenomeFLTR: filtering reads made easy
Source: Nucleic Acids Res. 2023 May 13;51(W1):W232–6. doi: 10.1093/nar/gkad410 (PMC10320065; doi:10.1093/nar/gkad410)
Supplement: gkad410_Supplemental_Files [file gkad410_supplemental_files.zip]

Archive with 2 entries (2 files):
- GenomeFLTR_supp.pdf
- GenomeFLTR_video.mp4
